# Supplementary material for: GranatumX: A Community-engaging, Modularized, and Flexible Webtool for Single-cell Data Analysis
Source: Genomics Proteomics Bioinformatics. 2021 Dec 30;19(3):452–60. doi: 10.1016/j.gpb.2021.07.005 (PMC8864242; doi:10.1016/j.gpb.2021.07.005)
Supplement: Supplementary Table S1 — The running time for different steps of the recommended pipeline in GranatumX over 10,000 cells, using an AMD 3950x processor, 16 cores, with 128 GB of RAM [file mmc4.xlsx]

## Sheet: Sheet1
Table S1 The running time for different steps of the recommended pipeline in GranatumX over 10,000 cells, using an AMD 3950x processor, 16 cores, with 128 GB of RAM
GBox Step	Average Time (s)	Sample Size
deepimpute	41.11	1K
gene filtering	6.58	1K
cell normalization	2.75	1K
log transformation	2.25	1K
PCA	0.72	1K
UMAP	6.68	1K
Clustering	5.74	1K
Sample coloring	0.62	1K
Marker Gene Identification	1.26	1K
#VALUE!	67.71	1K
deepimpute	288.35	10K
gene filtering	58.58	10K
cell normalization	23.45	10K
log transformation	21.5933	10K
PCA	4.97667	10K
UMAP	24.7267	10K
Clustering	222.46	10K
Sample coloring	0.436667	10K
Marker Gene Identification	58.2833	10K
#VALUE!	702.857	10K
deepimpute	6444.65	100K
gene filtering	625.21	100K
cell normalization	245.16	100K
log transformation	223.68	100K
PCA	45.91	100K
UMAP	212.82	100K
Clustering	3924	100K
Sample coloring	1.91	100K
Marker Gene Identification	1123.2	100K
#VALUE!	12846.5	100K
a: Averaged runtime per run over 3 runs.
b: Averaged runtime per run over 1 run.
